# Supplementary material for: Intratumoral heterogeneity of second-harmonic generation scattering from tumor collagen and its effects on metastatic risk prediction
Source: BMC Cancer. 2020 Dec 10;20:1217. doi: 10.1186/s12885-020-07713-4 (PMC7731482; doi:10.1186/s12885-020-07713-4)
Supplement: Supplementary file 2 — Additional file 2: Figure S1. Full F/B heatmap and matching H&E for a representative primary tumor excision section. a) SHG F/B images (a series of adjacent ROIs extending along the x-axis) and b) matching H&E images were stitched end-to-end to form a composite ROI. These files are high definition versions of Fig. 1. [file 12885_2020_7713_MOESM2_ESM.zip]

Archive with 2 entries (2 files):
- Supplementary_Fig_1aR2.png
- Supplementary_Fig_1bR2.png
